# Supplementary material for: Extrapolar climate reversal during the last deglaciation
Source: Sci Rep. 2017 Aug 2;7:7157. doi: 10.1038/s41598-017-07721-8 (PMC5541005; doi:10.1038/s41598-017-07721-8)
Supplement: Supplementary file 2 — Table 1S [file 41598_2017_7721_MOESM2_ESM.xlsx]

## Sheet: stalagmite AH1 age model
				Distance	238U		232Th		230Th/232Th		230Th/238U		δ234Umeas		δ234Uinitial		uncorr. Age		corrected Age		corrected Age
				(mm)	(ng/g)		(pg/g)		activity		activity		(‰)		(‰)		yr BP		yr BP		yr b2k
				1.51	727.305	0.397046	2392.57	105.346	251.411	11.1531	0.270619	0.00147316	1687.63	2.68776	1741.88	2.85426	11451.1	66.1661	11212.8	136.558	11195.8	136.558
				4.78	770.062	0.513283	3087.73	76.1556	208.956	5.23076	0.274154	0.00118795	1622.64	2.62266	1676.69	2.81229	11909.8	55.4016	11612.2	158.782	11595.2	158.782
				8.03	830.398	0.424878	2601.04	81.3144	276.637	8.67552	0.283529	0.000718328	1606.46	5.21297	1662.65	5.42671	12417	42.1275	12183.4	124.209	12166.4	124.209
				12.97	1009.32	0.510886	1308.52	73.0809	667.296	37.2811	0.283072	0.000434566	1586.84	5.17369	1643.34	5.3649	12495.2	33.1959	12397.9	59.053	12380.9	59.053
				16.28	1051.81	0.777746	1428.14	77.3349	658.404	35.6672	0.292517	0.000494179	1599	5.19802	1657.67	5.39653	12868.8	35.5388	12767.4	62.0367	12750.4	62.0367
				21.2	796.619	0.425769	2053.48	73.2282	348.941	12.4929	0.294318	0.00094999	1519.26	2.51932	1576.86	2.6605	13386.1	47.6091	13187.5	110.272	13170.5	110.272
				23.84	776.15	0.657617	255.357	66.1437	2707.36	701.28	0.291456	0.000445052	1482.24	2.4823	1539.5	2.58142	13458.8	25.9118	13433.1	29.656	13416.1	29.656
				26.85	761.307	0.687388	302.92	68.5315	2253.74	509.887	0.293426	0.000481995	1466.75	2.4668	1524.2	2.56724	13644.7	27.6923	13613.4	32.5509	13596.4	32.5509
				31.14	561.604	0.418011	286.029	60.6556	1834.81	389.101	0.305773	0.000515159	1510.83	2.5109	1571.48	2.61654	13984.8	28.9467	13945.5	35.9342	13928.5	35.9342
				33.98	687.283	0.753586	3069.95	62.039	700.854	48.1758	0.335022	0.000675571	1621.21	2.62133	1689.42	2.74895	14711.4	35.0491	14603.6	64.6487	14586.6	64.6487
				36.13	488.925	0.396972	139.576	77.3443	3815.73	2114.45	0.356429	0.000775314	1771.09	2.77122	1846.54	2.8969	14803.6	37.5002	14783.7	40.3173	14766.7	40.3173
				41.25	731.225	0.554877	280.345	59.953	2963.15	633.692	0.371724	0.000516658	1788.84	2.78889	1868	2.91702	15371.3	27.9465	15344.8	31.4235	15327.8	31.4235
				46.62	681.163	0.337419	521.146	59.6826	1559.97	178.66	0.390527	0.000505807	1820.29	2.82043	1904.1	2.95759	16003.7	27.8795	15951.5	38.6465	15934.5	38.6465
				52.76	727.329	0.913235	134.76	68.4537	6801.19	3454.85	0.412327	0.00143817	1843	2.84309	1932.46	3.00247	16809.6	64.9643	16797	65.5617	16780	65.5617
				63.68	734.528	0.643198	268.014	59.2417	3612.84	798.592	0.431344	0.000637645	1735.03	2.73508	1827.31	2.88718	18389.2	35.2611	18363.6	37.9091	18346.6	37.9091
				69.99	730.203	0.829455	165.174	78.0466	6099.19	2881.96	0.451437	0.00107739	1723.14	2.72315	1820.03	2.89018	19401.1	54.0607	19385.2	55.1389	19368.2	55.1389
				79.92	761.701	0.839366	131.084	69.2634	8463.98	4472.3	0.476612	0.00077478	1696.92	2.69694	1799.38	2.86846	20787.4	43.0162	20775.2	43.9046	20758.2	43.9046
				90.14	771.645	0.752451	239.308	79.9978	4878.27	1630.76	0.495029	0.000751981	1712.1	2.71223	1819.22	2.89097	21525.5	42.579	21503.6	44.5286	21486.6	44.5286
				99.9	719.901	0.685104	430.412	80.5971	2624.4	491.442	0.513414	0.000769681	1688.57	2.68862	1799.61	2.8766	22610.2	44.5138	22567.8	49.8824	22550.8	49.8824
				109.9	704.013	0.470443	189.919	73.9197	6303.87	2453.58	0.556444	0.000760258	1728.12	2.72818	1850.64	2.93179	24291.3	45.244	24272.5	46.7612	24255.5	46.7612
				120.618	838.691	0.7758	766.257	76.4782	1924.63	192.104	0.575369	0.000823695	1711.38	2.7114	1838.08	2.92801	25372.1	48.9396	25308.2	58.7129	25291.2	58.7129
				130.262	738.464	0.587097	389.306	66.5242	3362.64	574.615	0.580053	0.000783249	1646.21	2.64626	1772.87	2.86213	26304.3	49.041	26266.6	52.8916	26249.6	52.8916
				140.337	796.587	0.446599	489.812	64.7232	2918.84	385.705	0.587264	0.00071462	1645.78	2.64586	1774.21	2.86414	26670.5	46.7108	26626.5	51.9083	26609.5	51.9083
				149.813	706.492	0.430331	593.156	64.9773	2175.39	238.328	0.597621	0.0010009	1632.77	2.63284	1763.44	2.86294	27342.4	59.3491	27282.1	66.8332	27265.1	66.8332
				160.142	830.569	0.891199	18.0319	60.3779	87437.3	292774	0.62114	0.000934899	1673.21	2.67322	1811.05	2.90798	28053.5	56.5883	28052	56.8237	28035	56.8237
				169.693	839.71	0.54186	345.996	69.7318	4682.67	943.756	0.631336	0.000789063	1640.59	2.64063	1780.18	2.87829	28965.1	52.0217	28935.7	54.3484	28918.7	54.3484
				180.014	788.549	0.426209	387.789	59.1254	4077.99	621.779	0.656203	0.000801597	1612.9	2.61294	1758.24	2.8627	30608.5	54.5997	30573.1	57.6061	30556.1	57.6061
				189.827	789.599	0.718057	47.9015	75.2516	32967.9	51791.5	0.654424	0.00167317	1575.39	2.57541	1719.51	2.84957	31023	95.9961	31018.5	96.2674	31001.5	96.2674
				199.894	778.809	0.807095	43.1923	75.1526	36361.5	63267.4	0.659846	0.000988791	1557.34	2.55738	1702.41	2.81292	31565.3	64.4327	31561.2	64.8471	31544.2	64.8471
				209.885	740.734	0.728648	519.823	68.4563	2856.84	376.234	0.656002	0.000956074	1513.54	2.51357	1656.27	2.76978	31985.5	64.2045	31933.1	69.6165	31916.1	69.6165
				219.521	755.889	0.714356	99.4477	57.5008	15343.8	8871.82	0.660534	0.00107508	1515.44	2.51547	1659.58	2.77432	32207.2	69.8741	32197.4	70.2615	32180.4	70.2615
				229.85	647.006	0.823963	98.8608	76.6113	13546.8	10498	0.677296	0.0011435	1517.9	2.51794	1666.44	2.78661	33096.5	73.9996	33085.1	74.7186	33068.1	74.7186
				239.824	789.749	0.949393	964.633	64.0811	1722.46	114.439	0.688413	0.0011017	1530.09	2.53011	1681.49	2.80977	33525.9	72.2309	33435.5	85.2809	33418.5	85.2809
				249.477	736.29	0.524812	2193.91	70.0085	719.518	22.9733	0.701517	0.000911281	1510.21	2.51029	1663.91	2.83108	34567.3	65.0938	34345.2	128.731	34328.2	128.731
				260.211	786.514	0.952882	1083.45	76.4413	1612.03	113.748	0.726614	0.00117601	1545.54	2.54559	1707.44	2.84741	35402.8	77.4576	35301.8	92.5785	35284.8	92.5785
				269.856	792.072	1.08284	1583.36	86.6477	1113.28	60.935	0.72819	0.00127292	1507.51	2.50756	1668.58	2.82528	36119.6	83.8767	35970.9	112.152	35953.9	112.152
				281.275	744.565	0.748378	931.867	77.346	1777.43	147.541	0.727897	0.00107796	1476.87	2.47701	1637.26	2.7769	36626.3	75.7491	36532.1	89.4031	36515.1	89.4031
				290.42	787.627	0.833135	3830.14	75.9382	472.309	9.37797	0.751531	0.00113304	1515.94	2.51607	1682.53	2.94384	37306.7	78.2826	36946.5	196.14	36929.5	196.14
				299.82	810.668	1.47094	28.7806	67.8259	67395.7	158828	0.782917	0.00172634	1553.15	2.74668	1731.1	3.10801	38441	109.593	38438.4	109.764	38421.4	109.764
				310.8	862.729	1.60961	159.427	70.4758	13004.9	5748.97	0.786358	0.00198287	1476.96	2.57803	1653.62	2.9476	40049.4	127.742	40035.6	128.039	40018.6	128.039
				320.207	847.439	1.62384	415.401	74.5653	4977.58	893.517	0.798369	0.00196073	1457.55	2.53896	1636.86	2.91403	41148.8	128.791	41111.9	130.175	41094.9	130.175
				330.266	890.008	1.09911	1778.25	78.1386	1265.57	55.6495	0.827394	0.00170067	1453.22	2.45325	1640.02	2.84183	43002.1	116.436	42851.9	138.477	42834.9	138.477
				340.493	873.002	0.619618	279.803	72.4315	7986.58	2067.49	0.837575	0.00132453	1433.5	2.43356	1623.16	2.79277	44055.6	98.3049	44031.4	99.2116	44014.4	99.2116
				350.467	853.197	0.955726	1458.64	68.6365	1531.13	72.0894	0.856522	0.00167387	1410.11	2.41014	1603.97	2.81067	45776.8	120.488	45646.5	136.899	45629.5	136.899
				359	778.675	1.06486	2805.17	42.2034	739.686	11.159	0.871921	0.00153865	1344.93	2.34495	1540.4	2.80244	48368.5	119.096	48368.5	119.096	48351.5	119.096
				All errors are absolute 2s. Subsample powder sizes range from 45 to 110 mg. Initial 230Th/232Th atomic ratio used to correct ages
				is 0.00003 (activity ratio = 5) ± 50%. Yrs bp = years before present, where present = AD 2011. Yrs b2k = years before 2000 AD.
				Measured 234U = ([234U/238U]activity – 1) x1000.
